# Supplementary material for: Genetic identification of Pid3-1 and its regulatory role in promoting blast resistance in rice
Source: G3 (Bethesda). 2026 Feb 8;16(4):jkag027. doi: 10.1093/g3journal/jkag027 (PMC13042292; doi:10.1093/g3journal/jkag027)
Supplement: jkag027_Supplementary_Data [file jkag027_supplementary_data.zip]

Archive with 2 entries (2 files):
- Supplemental_Fig._1_G3-2025-406499.doc
- Supplemental_Material_1_G3-2025-406499.fas
